# Supplementary material for: Self-assembly of Hyaluronic Acid-Cu-Quercetin flavonoid nanoparticles: synergistic chemotherapy to target tumors
Source: PeerJ. 2023 Aug 28;11:e15942. doi: 10.7717/peerj.15942 (PMC10470444; doi:10.7717/peerj.15942)
Supplement: Supplemental Information 1 [file peerj-11-15942-s001.zip]

Archive with 41 entries (27 files):
- Fig 1a/
- Fig 1a/50 nm.tif
- Fig 1a/500 nm.tif
- Fig 1b/
- Fig 1b/DLS particle size 1.xlsx
- Fig 1b/DLS particle size 2.xlsx
- Fig 1b/DLS particle size 3.xlsx
- Fig 1c/
- Fig 1c/PH   zeta.opju
- Fig 1d/
- Fig 1d/XPS.opj
- Fig 2a/
- Fig 2a/UV.opju
- Fig 2b/
- Fig 2b/ir.opj
- Fig 2c/
- Fig 2c/size time.opju
- Fig 2d/
- Fig 2d/size temperature.opju
- Fig 3a/
- Fig 3a/MB Absorbance.opju
- Fig 3b/
- Fig 3b/HCQ+H2O2.tif
- Fig 3b/HCQ.tif
- Fig 3b/PBS.tif
- Fig 4a/
- Fig 4a/cellular uptake.docx
- Fig 4b/
- Fig 4b/cell viability.opju
- Fig 4c/
- Fig 4c/Cell viability   HCQ+H2O2.opju
- Fig 4d/
- Fig 4d/HCQ+H2O2-AM.tif
- Fig 4d/HCQ+H2O2-Overlay.tif
- Fig 4d/HCQ+H2O2-PI.tif
- Fig 4d/HCQ-AM.tif
- Fig 4d/HCQ-Overlay.tif
- Fig 4d/HCQ-PI.tif
- Fig 4d/PBS-AM.tif
- Fig 4d/PBS-Overlay.tif
- Fig 4d/PBS-PI.tif
