# Supplementary material for: Self-assembly of Hyaluronic Acid-Cu-Quercetin flavonoid nanoparticles: synergistic chemotherapy to target tumors
Source: PeerJ. 2023 Aug 28;11:e15942. doi: 10.7717/peerj.15942 (PMC10470444; doi:10.7717/peerj.15942)
Supplement: Supplemental Information 1 [file peerj-11-15942-s001.zip › Fig 1b/DLS particle size 3.xlsx]

## Sheet: Sheet1
Size	Intensity		Size	Intensity
d.nm	Percent		d.nm	Percent
0.4	0		68.06	11.4
0.4632	0		78.82	10.8
0.5365	0		91.28	9.6
0.6213	0		105.7	7.9
0.7195	0		122.4	5.9
0.8332	0		141.8	4
0.9649	0		164.2	2.3
1.117	0		190.1	1
1.294	0		220.2	0.3
1.499	0		255	0
1.736	0		295.3	0
2.01	0		342	0
2.328	0		396.1	0
2.696	0		458.7	0
3.122	0		531.2	0
3.615	0		615.1	0
4.187	0		712.4	0
4.849	0		825	0
5.615	0		955.4	0
6.503	0		1106	0
7.531	0		1281	0
8.721	0		1484	0
10.1	0		1718	0
11.7	0		1990	0
13.54	0		2305	0
15.69	0		2669	0
18.17	0		3091	0
21.04	0.5		3580	0
24.36	1.4		4145	0
28.21	2.9		4801	0
32.67	4.9		5560	0
37.84	6.9		6439	0
43.82	8.8		7456	0
50.75	10.3		8635	0
58.77	11.2		10000	0
